# Supplementary material for: Identification of potential key protein interaction networks of BK virus nephropathy in patients receiving kidney transplantation
Source: Sci Rep. 2018 Mar 22;8:5017. doi: 10.1038/s41598-018-23492-2 (PMC5864740; doi:10.1038/s41598-018-23492-2)
Supplement: Supplementary file 2 — Supplementary Dataset 1–5 [file 41598_2018_23492_MOESM2_ESM.xlsx]

## Sheet: Supplementary Dataset S1
Supplementary Dataset S1 Results of differentially expressed genes analysis.
ID_REF	Gene	logFC	AveExpr	t	P.Value	adj.P.Val	B
209752_at	REG1A	2.5382	5.65472	-7.33968	2.39032e-09	6.53454e-05	11.125
203592_s_at	FSTL3	1.18419	4.83389	-7.03245	7.00562e-09	7.66064e-05	10.1273
226829_at	AFAP1L2	-1.81943	7.74986	7.0918	5.6902e-09	7.66064e-05	10.3204
223640_at	HCST	1.63174	5.31314	-6.97795	8.48091e-09	7.72823e-05	9.94982
220065_at	TNMD	2.44319	4.35656	-6.81225	1.51679e-08	8.96165e-05	9.40952
244261_at	IFNLR1	-1.08946	7.67592	6.73174	2.01223e-08	0.000100017	9.14667
212812_at	SERINC5	-1.28252	8.6718	6.6779	2.43092e-08	0.000102239	8.97084
205150_s_at	TRIL	-1.28645	8.02633	6.62056	2.97314e-08	0.000116112	8.78349
220197_at	ATP6V0A4	-1.1145	10.4606	6.51274	4.34144e-08	0.000131871	8.43113
213122_at	TSPYL5	-1.1545	8.99379	6.52886	4.10247e-08	0.000131871	8.48383
202953_at	C1QB	2.26348	5.87746	-6.46598	5.1159e-08	0.000133196	8.2783
229264_at	LOC642441	1.03292	4.09872	-6.48622	4.7651e-08	0.000133196	8.34444
232424_at	PRDM16	-2.15229	8.12371	6.47195	5.00996e-08	0.000133196	8.29778
221493_at	TSPYL1	-1.0148	10.8175	6.3967	6.52441e-08	0.000148634	8.05184
228017_s_at	NKAIN4	1.56629	4.58476	-6.33996	7.96186e-08	0.000149922	7.86639
209731_at	NTHL1	1.07524	5.10822	-6.37966	6.92651e-08	0.000149922	7.99614
225171_at	ARHGAP18	-1.00029	10.4548	6.36676	7.24733e-08	0.000149922	7.95397
203535_at	S100A9	1.49308	5.09562	-6.29804	9.22335e-08	0.000152814	7.72938
201106_at	GPX4	1.19717	9.47126	-6.2494	1.09386e-07	0.00016164	7.57048
216085_at	OBSCN	-1.02024	5.53313	6.25903	1.05753e-07	0.00016164	7.60195
219690_at	IGFLR1	1.33998	5.11344	-6.22808	1.17877e-07	0.000166746	7.50083
33304_at	ISG20	1.82671	5.40945	-6.20365	1.28414e-07	0.000175527	7.42105
204279_at	PSMB9	1.8445	8.04824	-6.19128	1.34106e-07	0.000178835	7.38064
224643_at	PRRC1	-1.24289	8.56552	6.13614	1.62682e-07	0.0001977	7.20063
201641_at	BST2	1.35572	7.212	-6.11564	1.7479e-07	0.000201566	7.13373
228493_at	NKAP	-1.09343	6.23745	6.09574	1.87404e-07	0.000204927	7.06879
214511_x_at	FCGR1B	1.64816	4.88265	-6.064	2.09419e-07	0.000219775	6.96527
203052_at	C2	1.53585	5.81045	-6.05517	2.1599e-07	0.000219775	6.93647
200928_s_at	RAB14	-1.30626	5.95029	6.05771	2.1408e-07	0.000219775	6.94475
40640_at	NCAPH2	1.32279	6.92306	-6.03195	2.34273e-07	0.000222948	6.86073
203530_s_at	STX4	1.21801	6.98039	-6.02435	2.40584e-07	0.000222948	6.83596
218221_at	ARNT	-1.0612	8.0933	6.03973	2.27982e-07	0.000222948	6.88611
213137_s_at	PTPN2	1.04606	8.04932	-6.01372	2.4969e-07	0.00022753	6.80133
209686_at	S100B	1.30868	3.66048	-5.99757	2.64198e-07	0.000229877	6.74868
212325_at	LIMCH1	-1.05347	7.04922	5.99684	2.64878e-07	0.000229877	6.74629
228280_at	ZC3HAV1L	-1.32499	8.7967	5.98911	2.72126e-07	0.000232252	6.72112
204129_at	BCL9	-1.09467	6.02935	5.95445	3.07174e-07	0.000249624	6.60819
204122_at	TYROBP	1.96686	7.9816	-5.94499	3.17495e-07	0.00025158	6.57739
230194_at	LRPPRC	-1.11319	7.62151	5.93374	3.30218e-07	0.000257924	6.54076
205147_x_at	NCF4	1.1592	4.24954	-5.91847	3.48297e-07	0.000268213	6.49107
209969_s_at	STAT1	1.55391	7.36675	-5.90363	3.66827e-07	0.000270012	6.44275
222483_at	EFHD2	1.11684	4.59913	-5.90497	3.6511e-07	0.000270012	6.44712
215259_s_at	CADM4	1.10898	3.48229	-5.90303	3.67591e-07	0.000270012	6.44081
212541_at	FLAD1	1.0826	6.48295	-5.90086	3.70387e-07	0.000270012	6.43375
222165_x_at	C9orf16	1.06586	4.59742	-5.89023	3.84388e-07	0.000270229	6.39916
238326_at	ODF3B	1.06315	4.84882	-5.88713	3.88565e-07	0.000270229	6.38908
226726_at	MBOAT2	-1.0141	8.69747	5.8714	4.10496e-07	0.000274527	6.3379
215073_s_at	NR2F2	-1.01775	9.40475	5.85238	4.38654e-07	0.000283299	6.27605
219433_at	BCOR	-1.11731	8.58236	5.85122	4.40428e-07	0.000283299	6.27228
91816_f_at	MEX3D	-1.04741	4.93969	5.83346	4.68563e-07	0.000284652	6.21455
212060_at	U2SURP	-1.21549	7.34253	5.83507	4.65948e-07	0.000284652	6.21977
219681_s_at	RAB11FIP1	-1.21284	8.13152	5.81816	4.94225e-07	0.000290557	6.16485
210321_at	GZMH	1.76584	4.83635	-5.80182	5.23183e-07	0.000292769	6.11176
204559_s_at	LSM7	1.52938	6.28655	-5.7936	5.38395e-07	0.000292769	6.08504
218223_s_at	PLEKHO1	1.3088	6.13136	-5.78669	5.51494e-07	0.000292769	6.06263
36936_at	TSTA3	1.28586	7.16038	-5.79897	5.284e-07	0.000292769	6.10251
208887_at	EIF3G	1.05965	7.9734	-5.8094	5.09554e-07	0.000292769	6.13637
216035_x_at	TCF7L2	-1.14381	9.08693	5.81116	5.06438e-07	0.000292769	6.14209
214598_at	CLDN8	-1.18388	10.4253	5.76875	5.87062e-07	0.000299978	6.00436
205241_at	SCO2	1.56574	6.99607	-5.7534	6.19266e-07	0.000305031	5.95458
225891_at	TPRN	1.03785	4.93212	-5.75346	6.19148e-07	0.000305031	5.95475
235360_at	PLEKHM3	-1.01388	8.52565	5.7184	6.9947e-07	0.000324097	5.84104
218458_at	GMCL1	-1.18969	6.62526	5.71875	6.98613e-07	0.000324097	5.84218
204766_s_at	NUDT1	1.242	4.75446	-5.6988	7.48796e-07	0.00033501	5.77751
226490_at	NHSL1	-1.14451	9.57271	5.69258	7.65169e-07	0.000337384	5.75735
202748_at	GBP2	1.41257	7.90275	-5.66305	8.47849e-07	0.000346365	5.66169
202659_at	PSMB10	1.20896	7.14692	-5.66269	8.48888e-07	0.000346365	5.66055
206414_s_at	ASAP2	-1.02663	9.72231	5.68069	7.97447e-07	0.000346365	5.71883
214934_at	ATP9B	-1.07145	8.81017	5.6686	8.31657e-07	0.000346365	5.67967
204653_at	TFAP2A	-1.373	8.83669	5.66809	8.33129e-07	0.000346365	5.67802
225353_s_at	C1QC	1.7194	7.25266	-5.65817	8.62329e-07	0.000346675	5.6459
209185_s_at	IRS2	-1.00735	9.65907	5.64666	8.97475e-07	0.00034801	5.60866
240467_at	LOC105373341	-1.18258	5.66983	5.65099	8.84102e-07	0.00034801	5.62266
203991_s_at	KDM6A	-1.20797	6.72483	5.64769	8.94285e-07	0.00034801	5.61198
219088_s_at	ZNF576	1.01945	5.02639	-5.64076	9.1606e-07	0.000352715	5.58955
209714_s_at	CDKN3	1.24849	4.88146	-5.63361	9.39089e-07	0.000358296	5.56641
238868_at	UACA	-1.32962	7.41173	5.6137	1.00623e-06	0.000373276	5.50204
37793_r_at	RAD51D	-1.15286	5.467	5.60215	1.04736e-06	0.000381762	5.46469
227541_at	WDR20	-1.01294	8.03181	5.59571	1.07103e-06	0.000383995	5.44385
232099_at	PCDHB16	-1.24122	5.68859	5.57198	1.16284e-06	0.000407555	5.36718
219171_s_at	ZNF236	-1.30239	5.81755	5.56392	1.19577e-06	0.000413791	5.34115
212950_at	ADGRF5	-1.13727	9.80302	5.56178	1.20467e-06	0.000414248	5.33424
217950_at	NOSIP	1.82656	7.59805	-5.55947	1.21435e-06	0.000414967	5.32678
225368_at	HIPK2	-1.12104	9.03452	5.5305	1.34244e-06	0.000436318	5.23331
219267_at	GLTP	-1.20087	8.61686	5.5328	1.33182e-06	0.000436318	5.24071
233536_at	ASXL3	-1.55806	6.11832	5.52917	1.34866e-06	0.000436318	5.229
228648_at	LRG1	1.00402	4.01721	-5.51795	1.40201e-06	0.000448274	5.19284
209083_at	CORO1A	1.69582	5.7821	-5.48262	1.58421e-06	0.000456709	5.07896
202307_s_at	TAP1	1.27264	7.87536	-5.49165	1.53552e-06	0.000456709	5.10805
202618_s_at	MECP2	1.05688	5.68267	-5.47756	1.61216e-06	0.000456709	5.06266
225148_at	RPS19BP1	1.03687	8.77387	-5.49546	1.51541e-06	0.000456709	5.12034
201131_s_at	CDH1	-1.10405	10.0043	5.49707	1.50703e-06	0.000456709	5.12551
209006_s_at	RSRP1	-1.23249	7.12239	5.48663	1.56241e-06	0.000456709	5.09188
232740_at	MCM3AP-AS1	-1.24829	6.01683	5.47986	1.59938e-06	0.000456709	5.07007
228974_at	ZNF677	-1.35753	7.41587	5.48235	1.58569e-06	0.000456709	5.07809
209032_s_at	CADM1	-1.57197	7.96496	5.46819	1.66521e-06	0.0004669	5.03248
200819_s_at	RPS15	1.44323	11.5474	-5.4348	1.86865e-06	0.000467319	4.92506
200858_s_at	RPS8	1.2078	11.1545	-5.44265	1.81873e-06	0.000467319	4.95029
218563_at	NDUFA3	1.154	8.68857	-5.43664	1.85682e-06	0.000467319	4.93098
210005_at	GART	-1.01881	7.08236	5.46104	1.70684e-06	0.000467319	5.00947
1560133_at	GIGYF2	-1.02685	6.47698	5.44438	1.80791e-06	0.000467319	4.95585
227611_at	TARSL2	-1.05924	8.86877	5.45033	1.77115e-06	0.000467319	4.975
235114_x_at	HOOK3	-1.32871	7.52809	5.44461	1.80646e-06	0.000467319	4.9566
225571_at	LIFR	-1.33338	7.60991	5.44268	1.81851e-06	0.000467319	4.9504
226251_at	ASXL2	-1.13932	7.92973	5.42792	1.91356e-06	0.000471709	4.90292
204624_at	ATP7B	-1.00079	6.44677	5.4038	2.07953e-06	0.000485891	4.82541
212030_at	RBM25	-1.11943	7.66242	5.39162	2.16867e-06	0.000498201	4.7863
53076_at	B4GALT7	1.01664	7.10006	-5.38614	2.20999e-06	0.000499302	4.76871
241859_at	PLCL1	-1.0333	7.23403	5.38255	2.2375e-06	0.000501374	4.75718
244183_x_at	PCDHB3	-1.20012	3.99389	5.36588	2.36973e-06	0.00051826	4.70367
212644_s_at	MAPK1IP1L	-1.01308	9.85937	5.35074	2.49647e-06	0.000529049	4.65513
217100_s_at	UBXN7	-1.23037	6.84825	5.35294	2.47764e-06	0.000529049	4.66218
225536_at	TMEM54	1.23204	6.47474	-5.34953	2.50685e-06	0.000529197	4.65126
221666_s_at	PYCARD	1.4583	5.23842	-5.34412	2.55396e-06	0.000530624	4.63391
226962_at	ZBTB41	-1.00278	8.12613	5.34763	2.52335e-06	0.000530624	4.64515
212680_x_at	PPP1R14B	1.18409	6.34411	-5.30602	2.91138e-06	0.000548419	4.51188
209383_at	DDIT3	1.10141	6.99612	-5.31405	2.83211e-06	0.000548419	4.53759
202927_at	PIN1	1.01709	6.99128	-5.32249	2.75121e-06	0.000548419	4.56459
205802_at	TRPC1	-1.058	7.96112	5.31333	2.8392e-06	0.000548419	4.53526
203554_x_at	PTTG1	1.4837	6.12863	-5.30082	2.96388e-06	0.000553073	4.49522
205297_s_at	CD79B	1.11081	5.07767	-5.28759	3.10165e-06	0.00055576	4.4529
229083_at	HNRNPA0	-1.03561	7.19127	5.28676	3.11042e-06	0.00055576	4.45026
228690_s_at	NDUFA11	1.26506	9.91061	-5.27769	3.20884e-06	0.000564111	4.42124
204072_s_at	FRY	-1.36494	8.15443	5.26562	3.34444e-06	0.000578662	4.38269
209717_at	EVI5	-1.00677	8.26032	5.25832	3.42929e-06	0.000585927	4.35935
203729_at	EMP3	1.01958	8.014	-5.24097	3.63943e-06	0.000604203	4.30395
230645_at	FRMD3	-1.19642	8.96552	5.24038	3.64676e-06	0.000604203	4.30207
201782_s_at	AIP	1.01803	7.79651	-5.22325	3.86718e-06	0.000623609	4.24741
225980_at	ELMSAN1	-1.1579	7.43072	5.21958	3.91614e-06	0.000623609	4.23569
205639_at	AOAH	1.3034	5.70519	-5.20721	4.08547e-06	0.000640037	4.19627
240456_at	LOC101928419	1.07173	4.87102	-5.20472	4.12045e-06	0.000641287	4.18833
201986_at	MED13	-1.2089	8.1541	5.20158	4.16491e-06	0.00064509	4.17833
220625_s_at	ELF5	-1.67465	8.62811	5.19571	4.24946e-06	0.000651148	4.15961
205251_at	PER2	-1.01347	8.96541	5.19124	4.31482e-06	0.000657139	4.1454
238174_at	FBXL17	-1.15586	4.89986	5.18517	4.4054e-06	0.000665373	4.12605
1552701_a_at	CARD16	1.72034	5.82777	-5.16819	4.66856e-06	0.000685477	4.07202
229113_s_at	FAAP20	1.23063	5.19246	-5.17063	4.62981e-06	0.000685477	4.07978
202961_s_at	ATP5J2	1.07892	11.2846	-5.16658	4.69439e-06	0.000685477	4.06688
243386_at	CASZ1	-1.24233	7.89192	5.16509	4.71839e-06	0.000685477	4.06213
203650_at	PROCR	1.1478	7.00948	-5.15714	4.84819e-06	0.000689942	4.03686
209740_s_at	PNPLA4	-1.31147	8.05699	5.15384	4.90318e-06	0.000693223	4.02636
243463_s_at	RIT1	-1.07836	8.23087	5.13975	5.14479e-06	0.000708543	3.98157
218996_at	TFPT	1.06168	5.77813	-5.13725	5.18882e-06	0.000712812	3.97364
218681_s_at	SDF2L1	1.14735	5.68649	-5.13597	5.21159e-06	0.000714144	3.96956
1565939_at	C5orf22	-1.04811	5.80903	5.13291	5.26622e-06	0.000718502	3.95985
223207_x_at	PHPT1	1.05698	8.60741	-5.11876	5.52658e-06	0.000733085	3.91492
227209_at	CNTN1	-1.02125	7.17661	5.12156	5.47412e-06	0.000733085	3.9238
217196_s_at	CAMSAP2	-1.07183	6.06316	5.11847	5.53205e-06	0.000733085	3.914
212985_at	APBB2	-1.03871	7.52126	5.11325	5.63136e-06	0.000735009	3.89744
219179_at	DACT1	-1.08588	7.26788	5.11179	5.65961e-06	0.000735009	3.89278
218188_s_at	TIMM13	1.40217	8.46394	-5.10904	5.7129e-06	0.000738356	3.88405
205449_at	SAC3D1	1.15886	5.87164	-5.10149	5.86177e-06	0.00075233	3.8601
225984_at	PRKAA1	-1.02085	9.0255	5.09953	5.90087e-06	0.000753808	3.85391
205242_at	CXCL13	2.9335	4.71126	-5.09269	6.03999e-06	0.00075593	3.83222
218802_at	CCDC109B	1.3143	5.7206	-5.09277	6.03849e-06	0.00075593	3.83245
225421_at	PM20D2	-1.0182	8.14746	5.08769	6.14387e-06	0.000762067	3.81635
243887_at	MRPL30	-1.08188	7.75241	5.08502	6.1999e-06	0.000762067	3.80789
212568_s_at	DLAT	-1.20664	7.99241	5.08284	6.24608e-06	0.000762067	3.80099
226999_at	RNPC3	-1.05749	7.31673	5.08037	6.29877e-06	0.000762967	3.79317
227552_at	1-Sep	1.38513	4.74385	-5.07508	6.41312e-06	0.000763916	3.77642
226026_at	DIRC2	-1.04654	8.95581	5.07335	6.45113e-06	0.00076511	3.77092
222835_at	THSD4	-1.27691	9.54488	5.05866	6.78151e-06	0.000793959	3.72443
229860_x_at	C4orf48	1.51393	6.01549	-5.05632	6.83587e-06	0.000797987	3.717
240549_at	NRSN2-AS1	-1.04231	6.59702	5.04877	7.01341e-06	0.000803461	3.69313
229437_at	MIR155HG	1.83408	4.28388	-5.03256	7.4106e-06	0.000825203	3.64186
217931_at	CNPY3	1.04132	5.41402	-5.01864	7.76911e-06	0.000844485	3.5979
214994_at	APOBEC3F	1.2291	5.01043	-5.01518	7.86105e-06	0.000847047	3.58695
225797_at	MRPL54	1.1455	8.64717	-5.00164	8.23049e-06	0.000867056	3.54422
202357_s_at	CFB	1.26007	8.63668	-4.98752	8.63389e-06	0.000883692	3.49969
230840_at	SMIM1	1.11942	4.98002	-4.97818	8.91157e-06	0.000888212	3.47024
219254_at	OGFOD3	1.1112	5.24961	-4.98075	8.83417e-06	0.000888212	3.47836
214395_x_at	EEF1D	1.09142	11.1807	-4.98192	8.79925e-06	0.000888212	3.48204
215318_at	MINOS1P1	-1.18929	6.67893	4.9813	8.81791e-06	0.000888212	3.48007
228272_at	DNLZ	1.11687	5.05052	-4.97411	9.03536e-06	0.000894942	3.45741
205212_s_at	ACAP1	1.03699	4.68203	-4.96238	9.40132e-06	0.00091757	3.42047
217767_at	C3	2.09448	7.80895	-4.95168	9.7479e-06	0.000938903	3.38679
213875_x_at	C6orf62	-1.07694	6.89301	4.95204	9.73602e-06	0.000938903	3.38793
239178_at	FGF9	-1.25215	8.96061	4.94115	1.01011e-05	0.000953923	3.35368
227527_at	KMT2D	-1.03245	9.21769	4.93452	1.033e-05	0.000966608	3.33284
1559496_at	PPA2	-1.09702	6.95086	4.93216	1.0413e-05	0.000966608	3.32539
209364_at	BAD	1.16823	5.51671	-4.93083	1.04597e-05	0.000967657	3.32123
231193_s_at	TAOK1	-1.29452	6.92356	4.92908	1.05217e-05	0.000970103	3.31574
1555852_at	PSMB8-AS1	1.26084	6.25641	-4.92376	1.07127e-05	0.000975017	3.299
238581_at	GBP5	1.22396	4.72973	-4.92547	1.0651e-05	0.000975017	3.30438
201733_at	CLCN3	-1.03467	6.36378	4.92368	1.07155e-05	0.000975017	3.29876
225163_at	FRMD4A	-1.13135	8.01557	4.92362	1.07176e-05	0.000975017	3.29858
210191_s_at	PHTF1	-1.10356	6.7562	4.92085	1.08185e-05	0.000979308	3.28986
1554915_a_at	PDE12	-1.22902	8.14238	4.91978	1.08575e-05	0.000979756	3.28652
225870_s_at	TRAPPC5	1.15836	8.11371	-4.91709	1.09567e-05	0.000982058	3.27806
214084_x_at	NCF1	1.06866	4.46528	-4.91598	1.09978e-05	0.000984133	3.27458
203606_at	NDUFS6	1.21176	10.4931	-4.90936	1.12465e-05	0.000999625	3.25378
219735_s_at	TFCP2L1	-1.0394	9.17545	4.90569	1.13864e-05	0.00100068	3.24228
219368_at	NAP1L2	-1.13111	7.85215	4.89968	1.16198e-05	0.00100524	3.22341
206214_at	PLA2G7	1.61169	4.71576	-4.8894	1.20297e-05	0.00102769	3.19118
212277_at	MTMR4	-1.03211	9.05638	4.87721	1.25344e-05	0.0010321	3.15296
226474_at	NLRC5	1.47758	7.35222	-4.87394	1.2673e-05	0.00104039	3.14273
239265_at	SLC35G1	-1.18326	5.52993	4.87432	1.26571e-05	0.00104039	3.1439
217707_x_at	SMARCA2	-1.02595	8.20484	4.86776	1.29397e-05	0.00105436	3.12337
223661_at	NUCKS1	-1.1876	7.34987	4.8663	1.30036e-05	0.00105531	3.11879
241898_at	LIPH	-1.14338	9.0489	4.86197	1.31945e-05	0.00105624	3.10524
231559_at	NNMT	1.5553	6.1199	-4.85932	1.33126e-05	0.00106258	3.09696
226454_at	9-Mar	1.23187	5.3816	-4.85497	1.35089e-05	0.00107199	3.08334
212613_at	BTN3A2	1.27431	6.43646	-4.85058	1.37102e-05	0.00107252	3.0696
225189_s_at	RAPH1	-1.01527	7.85795	4.85163	1.36618e-05	0.00107252	3.07288
213077_at	YTHDC2	-1.14886	7.45013	4.85124	1.36797e-05	0.00107252	3.07166
229070_at	ADTRP	-1.4004	8.32627	4.84934	1.37676e-05	0.00107252	3.06571
225723_at	CCDC167	1.15514	6.43337	-4.83565	1.44163e-05	0.00109043	3.02291
212448_at	NEDD4L	-1.14729	9.98825	4.83615	1.4392e-05	0.00109043	3.02448
225393_at	GATAD2B	-1.223	8.43577	4.83657	1.43718e-05	0.00109043	3.02579
242579_at	BMPR1B	-1.28621	6.38288	4.83408	1.44925e-05	0.00109143	3.01801
215192_at	PMS2P4	1.13974	4.4403	-4.83328	1.45312e-05	0.00109284	3.01553
204502_at	SAMHD1	1.22138	5.4729	-4.82702	1.48405e-05	0.00110292	2.99595
238037_at	LMLN	-1.10735	7.5159	4.81325	1.55429e-05	0.00113611	2.95297
225978_at	RIMKLB	-1.00283	8.06969	4.80969	1.57295e-05	0.00114421	2.94188
242752_at	PPM1K	-1.1001	8.51704	4.80875	1.57793e-05	0.00114421	2.93894
209966_x_at	ESRRG	-1.16721	8.87046	4.80913	1.57591e-05	0.00114421	2.94014
201214_s_at	PPP1R7	1.22006	7.98826	-4.80216	1.61323e-05	0.00115601	2.91838
1567222_x_at	ELOVL5	-1.00525	4.8228	4.78713	1.69665e-05	0.00118629	2.87153
205413_at	MPPED2	-1.26711	8.51505	4.78468	1.71066e-05	0.00119147	2.86389
211833_s_at	BAX	1.01191	6.5282	-4.76865	1.80499e-05	0.00122899	2.81401
219386_s_at	SLAMF8	1.80436	6.05697	-4.74912	1.92692e-05	0.00127548	2.75328
206685_at	HCG4	-1.64271	5.17571	4.74716	1.9396e-05	0.00127922	2.74719
204090_at	STK19	1.10425	7.16477	-4.74258	1.96955e-05	0.00128964	2.73296
243417_at	ZADH2	-1.0304	7.40028	4.71928	2.12902e-05	0.00134057	2.66064
225240_s_at	MSI2	-1.0074	9.95784	4.71708	2.14469e-05	0.0013432	2.65383
1552634_a_at	ZNF101	1.28066	6.21834	-4.71439	2.16408e-05	0.0013507	2.64547
226961_at	PRR15	-1.09347	8.18427	4.7129	2.17485e-05	0.00135587	2.64086
39650_s_at	PCNXL2	1.16986	5.50362	-4.71204	2.18109e-05	0.00135821	2.6382
228158_at	LOC645166	1.18745	8.72526	-4.70678	2.21973e-05	0.00136979	2.62189
1563862_at	TCEANC	-1.01418	3.31184	4.70682	2.21941e-05	0.00136979	2.62203
201743_at	CD14	1.29557	6.07559	-4.69178	2.33361e-05	0.0014161	2.57543
204070_at	RARRES3	1.39509	9.70178	-4.69126	2.33767e-05	0.00141615	2.57382
232322_x_at	STARD10	1.0994	7.19175	-4.68397	2.39511e-05	0.00143118	2.55128
214829_at	AASS	-1.19609	7.20677	4.68207	2.41038e-05	0.00143407	2.54538
241925_x_at	SLC16A7	-1.3405	5.53521	4.67803	2.44299e-05	0.00143654	2.5329
229620_at	SEPP1	-1.01087	6.9671	4.66941	2.51412e-05	0.0014537	2.50626
212955_s_at	POLR2I	1.06793	8.9858	-4.66327	2.56604e-05	0.00147372	2.48728
204040_at	RNF144A	-1.1569	7.33332	4.65378	2.64837e-05	0.00150676	2.45797
202118_s_at	CPNE3	-1.39094	8.23447	4.6472	2.70687e-05	0.00152575	2.43769
206974_at	CXCR6	1.04936	4.80159	-4.64636	2.71446e-05	0.00152605	2.43509
222111_at	FAM63B	-1.06232	7.97132	4.64614	2.71642e-05	0.00152605	2.43442
210719_s_at	HMG20B	1.20917	6.43293	-4.64357	2.73976e-05	0.00153496	2.42647
206595_at	CST6	1.05598	4.70677	-4.64059	2.76704e-05	0.00154533	2.41728
1556277_a_at	PAPD4	-1.2178	7.64583	4.63665	2.80344e-05	0.00155828	2.40515
207339_s_at	LTB	1.45745	5.79061	-4.63264	2.84108e-05	0.00156589	2.39277
203828_s_at	IL32	1.31454	9.45606	-4.63275	2.84004e-05	0.00156589	2.39311
229619_at	FOLR2	1.12245	8.27685	-4.63266	2.84088e-05	0.00156589	2.39284
219673_at	MCM9	-1.19653	6.52103	4.62721	2.89277e-05	0.00158638	2.37604
202079_s_at	TRAK1	-1.01432	8.48091	4.62267	2.93669e-05	0.00159289	2.36205
1559960_x_at	SYCE1L	1.20733	5.27837	-4.62186	2.9446e-05	0.00159402	2.35956
205917_at	ZNF264	-1.01959	6.89377	4.6204	2.95893e-05	0.00159546	2.35505
230573_at	SGK2	-1.09777	9.26084	4.61848	2.97776e-05	0.0015993	2.34917
201646_at	SCARB2	-1.10006	8.04222	4.61873	2.97529e-05	0.0015993	2.34994
225835_at	SLC12A2	-1.04342	8.70136	4.61627	2.99971e-05	0.00160619	2.34235
206082_at	HCP5	1.27727	6.82498	-4.61206	3.0419e-05	0.00162101	2.32939
213742_at	SRSF11	-1.1143	9.74978	4.60393	3.12504e-05	0.00164765	2.30437
212417_at	SCAMP1	-1.12943	7.93564	4.60199	3.14517e-05	0.00165667	2.29841
229159_at	THSD7A	-1.03837	7.89335	4.597	3.19755e-05	0.00167619	2.28309
1569077_x_at	ZNF836	1.07139	8.30874	-4.59512	3.21761e-05	0.00167936	2.27729
233059_at	KCNJ3	-1.04171	7.07919	4.58818	3.29235e-05	0.0016966	2.25599
229598_at	COBLL1	-1.09874	7.82597	4.58828	3.29129e-05	0.0016966	2.25628
228654_at	SPIN4	-1.08966	6.98069	4.58115	3.36994e-05	0.00172358	2.23438
223158_s_at	NEK6	1.09759	6.56783	-4.57848	3.39985e-05	0.00172943	2.22618
243792_x_at	PTPN13	-1.08497	8.37972	4.57815	3.40351e-05	0.00172943	2.22518
241705_at	ABCA5	-1.1384	7.31501	4.57756	3.41012e-05	0.00172972	2.22338
205933_at	SETBP1	-1.00891	8.30624	4.56863	3.51244e-05	0.00175222	2.19596
217912_at	DUS1L	1.0392	7.28985	-4.56517	3.55276e-05	0.00175967	2.18537
222538_s_at	APPL1	-1.18955	5.80256	4.56514	3.55313e-05	0.00175967	2.18528
236489_at	ADGRF1	-1.39518	7.97257	4.56587	3.54459e-05	0.00175967	2.18751
218883_s_at	CENPU	1.11579	5.69382	-4.55915	3.62415e-05	0.00177714	2.16692
218181_s_at	MAP4K4	-1.12341	8.12579	4.55439	3.6816e-05	0.00178978	2.15234
1552536_at	VTI1A	-1.11088	6.49934	4.55156	3.71621e-05	0.00180229	2.14366
235233_s_at	GMEB1	-1.01484	7.86936	4.54874	3.751e-05	0.00181172	2.13502
232020_at	SMURF2	-1.20171	5.30657	4.54745	3.76704e-05	0.00181786	2.13106
204533_at	CXCL10	2.43393	6.59986	-4.54602	3.7849e-05	0.00181883	2.12667
206666_at	GZMK	2.22768	6.09324	-4.54468	3.80157e-05	0.00182006	2.1226
209773_s_at	RRM2	1.33669	4.89501	-4.53217	3.96185e-05	0.00187382	2.08431
203761_at	SLA	1.17846	6.04226	-4.51357	4.21238e-05	0.00193823	2.02746
206420_at	IGSF6	1.19552	4.94075	-4.50761	4.29589e-05	0.00195731	2.00926
230756_at	ZNF683	1.00689	3.89959	-4.50727	4.30068e-05	0.00195787	2.00823
209417_s_at	IFI35	1.16865	7.49752	-4.50044	4.39845e-05	0.0019842	1.98739
207014_at	GABRA2	-1.01286	4.93682	4.50057	4.39652e-05	0.0019842	1.9878
228014_at	PTRH1	1.0398	4.92625	-4.49987	4.40663e-05	0.00198625	1.98567
206407_s_at	CCL13	1.045	5.22656	-4.4876	4.58819e-05	0.00203785	1.94825
232371_at	7-Mar	-1.00893	7.55966	4.48186	4.67558e-05	0.00206159	1.93076
202018_s_at	LTF	2.27277	7.19369	-4.47629	4.762e-05	0.00207048	1.91379
1555826_at	BIRC5	1.11706	5.9847	-4.47804	4.73457e-05	0.00207048	1.91915
230699_at	PGLS	1.23088	8.37823	-4.47556	4.77331e-05	0.0020715	1.91159
1564281_at	LINC00491	-1.27299	3.89749	4.46865	4.88298e-05	0.00210218	1.89054
220577_at	GVINP1	1.04439	4.56225	-4.46615	4.92321e-05	0.00211103	1.88294
210511_s_at	INHBA	1.03416	4.55064	-4.46214	4.98847e-05	0.00211393	1.87074
209318_x_at	PLAGL1	-1.0779	7.27708	4.46148	4.99919e-05	0.00211393	1.86875
204484_at	PIK3C2B	-1.10503	7.39706	4.46186	4.99305e-05	0.00211393	1.86989
201295_s_at	WSB1	-1.16035	4.56056	4.46169	4.99581e-05	0.00211393	1.86938
219388_at	GRHL2	-1.02854	8.59517	4.45425	5.11916e-05	0.00213494	1.84678
222438_at	MED4	-1.07666	8.04525	4.45237	5.15088e-05	0.00213838	1.84106
211725_s_at	BID	1.12424	4.65357	-4.44889	5.21001e-05	0.00215253	1.83049
218524_at	E4F1	1.06787	5.53761	-4.44167	5.33476e-05	0.00217184	1.80857
225875_s_at	NIPAL3	-1.14976	7.8695	4.43326	5.48379e-05	0.00219994	1.78305
212458_at	SPRED2	-1.02701	7.35123	4.42061	5.7156e-05	0.00225432	1.7447
239207_at	KDM5C	-1.51497	6.65167	4.41998	5.72744e-05	0.00225448	1.74279
1555745_a_at	LYZ	1.59303	4.69205	-4.41946	5.73711e-05	0.00225555	1.74122
71933_at	WNT6	-1.32899	4.58494	4.41812	5.76231e-05	0.00226332	1.73716
212838_at	DNMBP	-1.02607	9.00772	4.41134	5.89158e-05	0.0022878	1.71662
242028_at	ZNF709	-1.17495	7.33188	4.40133	6.08754e-05	0.00231847	1.68632
222743_s_at	C11orf71	1.13591	5.3786	-4.39978	6.11843e-05	0.0023256	1.68164
222880_at	AKT3	-1.2723	7.4381	4.39804	6.15325e-05	0.00232984	1.67638
205191_at	RP2	-1.01058	4.64816	4.39654	6.1835e-05	0.00233644	1.67184
205334_at	S100A1	1.46417	7.8862	-4.39197	6.27642e-05	0.00235366	1.65803
233019_at	CNOT7	-1.07556	5.21629	4.38928	6.33169e-05	0.00236951	1.64992
201436_at	EIF4E	-1.05006	8.47169	4.38799	6.35857e-05	0.00237458	1.64599
1558292_s_at	PIGW	-1.12718	5.68055	4.38634	6.3927e-05	0.00237769	1.64104
217969_at	VPS51	1.1157	8.39295	-4.37904	6.54692e-05	0.00241046	1.61897
230154_at	WAC	-1.02517	7.44338	4.37927	6.54195e-05	0.00241046	1.61968
227884_at	TAF15	-1.01648	5.8518	4.37704	6.58977e-05	0.00241972	1.61293
218232_at	C1QA	1.43117	6.76295	-4.37365	6.66296e-05	0.0024384	1.60271
235547_at	N4BP2L2	-1.04678	7.59023	4.37303	6.67632e-05	0.00244166	1.60086
219191_s_at	BIN2	1.05012	6.19542	-4.35529	7.0735e-05	0.00253491	1.54738
241321_at	CNNM3	-1.32594	4.93628	4.35515	7.07684e-05	0.00253491	1.54694
239049_at	CRIPT	-1.02863	7.49937	4.34984	7.20017e-05	0.00256129	1.53095
214022_s_at	IFITM1	1.23036	8.90726	-4.34382	7.34254e-05	0.00259402	1.51284
223243_s_at	EDEM3	-1.2998	5.86106	4.34296	7.36309e-05	0.00259578	1.51025
202947_s_at	GYPC	1.15767	6.91907	-4.3427	7.36923e-05	0.00259609	1.50948
219014_at	PLAC8	1.80126	6.03466	-4.34118	7.40588e-05	0.00260396	1.50489
204949_at	ICAM3	1.09635	7.90505	-4.34055	7.42096e-05	0.00260654	1.50301
239006_at	SLC26A7	-1.37591	9.02354	4.33576	7.53749e-05	0.00262659	1.48859
206366_x_at	XCL1	1.58174	5.69151	-4.33531	7.54861e-05	0.0026277	1.48723
224618_at	PTBP3	-1.01088	6.64054	4.32964	7.68891e-05	0.00265566	1.47019
209732_at	CLEC2B	1.25877	8.57258	-4.32326	7.84984e-05	0.00267774	1.45103
208018_s_at	HCK	1.03118	4.77809	-4.31967	7.94195e-05	0.00269371	1.44024
228869_at	SNX20	1.49644	5.97934	-4.31575	8.04361e-05	0.00271647	1.42847
208436_s_at	IRF7	1.05819	5.25654	-4.31537	8.0534e-05	0.00271802	1.42735
209901_x_at	AIF1	1.20032	9.2626	-4.31269	8.12376e-05	0.00273165	1.4193
226051_at	SELM	1.01201	5.36459	-4.3087	8.22966e-05	0.00275034	1.40733
226453_at	RNASEH2C	1.09109	8.53474	-4.30756	8.26019e-05	0.0027555	1.4039
205382_s_at	CFD	1.49495	5.13644	-4.30511	8.32593e-05	0.00277067	1.39657
229809_at	POU6F1	-1.072	6.58631	4.30279	8.38891e-05	0.00278484	1.3896
204639_at	ADA	1.3247	4.68601	-4.30239	8.39977e-05	0.00278507	1.3884
202917_s_at	S100A8	1.71321	6.4161	-4.30059	8.44886e-05	0.00279965	1.38302
238593_at	C11orf80	-1.21532	4.93174	4.298	8.52004e-05	0.002813	1.37526
242385_at	RORB	1.09986	4.30852	-4.29553	8.58842e-05	0.00282364	1.36787
203387_s_at	TBC1D4	-1.07152	8.60797	4.28963	8.75405e-05	0.00286349	1.3502
210029_at	IDO1	1.52142	4.31811	-4.28516	8.88174e-05	0.00287924	1.33682
201737_s_at	6-Mar	-1.35303	6.49972	4.28075	9.0093e-05	0.00289352	1.32363
211564_s_at	PDLIM4	1.03318	4.88785	-4.27964	9.04176e-05	0.00289437	1.32031
214037_s_at	CCDC22	1.02401	5.96754	-4.27891	9.06334e-05	0.00289515	1.3181
219800_s_at	THNSL1	-1.00691	5.07773	4.27884	9.06538e-05	0.00289515	1.3179
202527_s_at	SMAD4	-1.10352	6.98122	4.27792	9.09239e-05	0.0028987	1.31515
213539_at	CD3D	1.98258	6.4194	-4.27244	9.25501e-05	0.00292762	1.29876
202503_s_at	KIAA0101	1.09311	5.26011	-4.26855	9.37184e-05	0.00294655	1.28716
55093_at	CHPF2	1.15189	5.44269	-4.26404	9.50951e-05	0.00296606	1.27368
1555759_a_at	CCL5	1.3215	5.78948	-4.26275	9.54924e-05	0.00297157	1.26983
219118_at	FKBP11	1.11269	6.11421	-4.261	9.60341e-05	0.00297975	1.2646
204567_s_at	ABCG1	-1.0515	7.91385	4.26079	9.60982e-05	0.00297975	1.26399
210072_at	CCL19	2.29776	7.29424	-4.25916	9.66059e-05	0.00298875	1.25912
206513_at	AIM2	1.59114	4.57335	-4.25382	9.82878e-05	0.00301565	1.24316
1557474_at	LOC284578	-1.53211	8.09623	4.25167	9.8971e-05	0.00302473	1.23676
222073_at	COL4A3	-1.06364	9.2177	4.25012	9.94667e-05	0.00303479	1.23215
1553153_at	ATP6V0D2	-1.21287	9.7962	4.24055	0.000102587	0.00307589	1.2036
210163_at	CXCL11	1.96288	5.09369	-4.23787	0.000103476	0.00308425	1.19563
210140_at	CST7	1.37735	5.23336	-4.23832	0.000103325	0.00308425	1.19698
232752_at	LOXL1-AS1	-1.21244	6.76621	4.23776	0.000103513	0.00308425	1.1953
213553_x_at	APOC1	1.51835	6.69982	-4.2286	0.000106614	0.00312613	1.16803
216191_s_at	TRDV3	1.72958	4.92269	-4.21553	0.000111194	0.00320651	1.12917
242571_at	REPS2	-1.03875	4.8798	4.21343	0.000111948	0.00321975	1.12293
206118_at	STAT4	1.13043	5.21414	-4.21185	0.00011252	0.00323053	1.11823
205684_s_at	DENND4C	-1.00437	7.54747	4.20813	0.000113875	0.00324896	1.10717
213033_s_at	NFIB	-1.04868	7.30435	4.20665	0.000114418	0.00324896	1.10277
209596_at	MXRA5	-1.17865	8.79538	4.20673	0.000114389	0.00324896	1.10301
205488_at	GZMA	1.88863	6.1877	-4.19647	0.000118221	0.00330197	1.07258
39817_s_at	DNPH1	1.06023	8.41258	-4.1964	0.000118249	0.00330197	1.07236
201117_s_at	CPE	-1.28433	8.26161	4.19518	0.000118712	0.00331131	1.06875
203523_at	LSP1	1.46374	5.20679	-4.19279	0.000119626	0.00332008	1.06167
204971_at	CSTA	1.95638	6.18037	-4.1833	0.000123327	0.00338099	1.03354
226102_at	ZKSCAN8	-1.01485	7.54332	4.17596	0.000126264	0.00343286	1.01181
204880_at	MGMT	1.11391	7.59544	-4.17545	0.000126472	0.00343339	1.01029
213915_at	NKG7	1.41256	4.56113	-4.17316	0.000127404	0.00344332	1.00351
226492_at	SEMA6D	-1.16172	9.70518	4.16633	0.000130224	0.00349458	0.983306
220050_at	C9orf9	1.01949	5.56983	-4.16441	0.000131028	0.00350314	0.977628
216951_at	FCGR1A	1.06839	3.45723	-4.13746	0.000142822	0.00368389	0.898092
209173_at	AGR2	1.43107	6.90383	-4.12606	0.000148118	0.00375566	0.864502
200051_at	SART1	1.08771	6.41387	-4.12523	0.000148512	0.00375573	0.862052
209949_at	NCF2	1.07995	5.02551	-4.12313	0.000149512	0.00376534	0.855863
213089_at	LOC100272216	1.074	5.87996	-4.12032	0.000150856	0.00378264	0.847605
230569_at	CFAP97	-1.00842	6.26193	4.10453	0.000158646	0.00387923	0.801174
206698_at	XK	-1.17278	5.94816	4.1023	0.000159776	0.00390034	0.794625
202219_at	SLC6A8	1.31077	7.72927	-4.09789	0.000162032	0.00391988	0.781699
225541_at	RPL22L1	1.02243	7.45813	-4.09904	0.000161444	0.00391988	0.785053
204735_at	PDE4A	-1.00527	6.29924	4.0986	0.000161668	0.00391988	0.783774
201008_s_at	TXNIP	-1.10932	9.50472	4.09577	0.000163131	0.00393435	0.775468
225325_at	MFSD6	-1.00568	8.38551	4.09523	0.000163412	0.00393728	0.773878
207651_at	GPR171	1.11052	6.11918	-4.09294	0.000164608	0.00394561	0.767158
218342_s_at	ERMP1	-1.21313	7.83905	4.09317	0.000164486	0.00394561	0.767841
224836_at	TP53INP2	-1.02049	9.62865	4.09129	0.000165474	0.00395598	0.762316
229574_at	TRA2A	-1.06133	8.07321	4.09042	0.000165931	0.00395997	0.759774
201110_s_at	THBS1	-1.04007	8.17496	4.08908	0.000166644	0.00397351	0.755824
224357_s_at	MS4A4A	1.10862	6.23142	-4.0818	0.000170546	0.00402965	0.734486
222714_s_at	LACTB2	1.10359	8.42109	-4.07484	0.000174359	0.00409177	0.714108
203115_at	FECH	-1.12441	8.93645	4.07354	0.000175081	0.00409434	0.710297
229787_s_at	OGT	-1.07438	9.56041	4.07228	0.000175779	0.00410404	0.706632
204661_at	CD52	2.18599	7.00982	-4.07012	0.000176993	0.00411792	0.700285
213880_at	LGR5	-1.21072	3.45105	4.07013	0.000176983	0.00411792	0.700339
221614_s_at	RPH3AL	-1.04592	7.60835	4.06436	0.000180256	0.00415669	0.68345
227955_s_at	EFNA5	-1.19244	6.66102	4.06154	0.000181877	0.00417821	0.675201
1556300_s_at	SIM1	-1.20963	8.69663	4.05636	0.00018489	0.00422054	0.660062
229290_at	DAPL1	1.22989	5.49928	-4.05477	0.000185826	0.00423336	0.655407
214384_s_at	DCTN2	-1.01579	7.46982	4.05258	0.00018712	0.00425286	0.649017
204259_at	MMP7	1.25025	9.34208	-4.04698	0.000190467	0.00429788	0.632684
1553101_a_at	ALKBH5	-1.01011	7.17034	4.04708	0.000190411	0.00429788	0.632953
38487_at	STAB1	1.03538	6.91846	-4.04458	0.000191921	0.00430936	0.625675
241385_at	LARP7	-1.12053	6.86376	4.03566	0.000197417	0.00439486	0.599668
223893_at	ENAM	-1.06135	7.08907	4.02154	0.000206431	0.00450562	0.55855
220351_at	ACKR4	1.09255	5.6824	-4.01576	0.000210237	0.0045632	0.541726
203238_s_at	NOTCH3	-1.24065	7.89242	4.00926	0.000214597	0.00463107	0.522825
201666_at	TIMP1	1.07944	8.9144	-4.00802	0.000215439	0.00464293	0.519221
230660_at	SERTAD4	-1.17597	7.2072	3.99182	0.000226726	0.00476412	0.472214
239246_at	FARP1	-1.05758	8.60117	3.98124	0.000234412	0.00484737	0.441535
232664_at	LINC00954	1.03379	4.20225	-3.97904	0.000236041	0.00486686	0.43516
201721_s_at	LAPTM5	1.35024	7.25222	-3.97507	0.000239004	0.0048954	0.423681
244111_at	KRT222	1.08848	4.83881	-3.9663	0.000245688	0.00496967	0.398304
206061_s_at	DICER1	-1.30735	6.47891	3.96394	0.000247519	0.0049993	0.391474
219570_at	KIF16B	-1.06079	6.65213	3.96314	0.000248141	0.00500481	0.389165
239738_at	DACH2	-1.08803	4.50237	3.96004	0.000250569	0.00503625	0.380208
206144_at	MAGI1	-1.02842	5.58489	3.95595	0.000253804	0.00506636	0.368408
219935_at	ADAMTS5	-1.04123	7.22577	3.95467	0.000254829	0.00508124	0.364703
203030_s_at	PTPRN2	1.04228	5.6098	-3.94741	0.000260698	0.00515527	0.343762
229391_s_at	FAM26F	1.44976	7.66512	-3.94494	0.000262726	0.00516848	0.336636
205301_s_at	OGG1	1.07623	7.67631	-3.94473	0.000262903	0.00516848	0.336014
223959_at	DNAL1	-1.18606	7.77438	3.94335	0.000264041	0.00518365	0.332041
203471_s_at	PLEK	1.22191	5.3443	-3.93641	0.000269846	0.00524301	0.312045
232543_x_at	ARHGAP9	1.13534	5.65227	-3.9337	0.000272142	0.00527076	0.304257
204607_at	HMGCS2	-1.29154	8.57717	3.93357	0.000272254	0.00527107	0.303878
214339_s_at	MAP4K1	1.06637	4.75943	-3.9316	0.000273944	0.00529592	0.298189
210629_x_at	LST1	1.14899	6.18382	-3.9289	0.000276263	0.00532418	0.290438
202226_s_at	CRK	-1.01441	6.66154	3.9274	0.000277568	0.00533616	0.286106
213882_at	TM2D1	-1.03002	6.39537	3.92199	0.000282307	0.00537653	0.270544
227994_x_at	PPDPF	1.27306	7.09997	-3.92132	0.000282895	0.00538002	0.268631
210164_at	GZMB	1.87502	5.03669	-3.91871	0.000285217	0.00541279	0.261117
241741_at	CRLS1	-1.04144	7.91745	3.91371	0.000289711	0.00546113	0.246749
218961_s_at	PNKP	1.11762	6.17738	-3.91311	0.00029025	0.00546289	0.24504
204608_at	ASL	1.36124	7.90683	-3.91152	0.000291704	0.00547321	0.240447
232234_at	SLA2	1.04608	5.61486	-3.9044	0.000298259	0.00554688	0.220024
236814_at	MDM4	-1.0323	8.82323	3.90414	0.000298499	0.00554688	0.219285
219949_at	LRRC2	-1.15318	7.15229	3.90213	0.000300379	0.00555829	0.213518
207509_s_at	LAIR2	1.10599	3.79659	-3.90081	0.000301626	0.00556389	0.209712
204516_at	ATXN7	-1.22079	6.48423	3.89582	0.000306354	0.00562644	0.195419
202800_at	SLC1A3	1.36383	6.53949	-3.89295	0.000309111	0.00566186	0.187189
228532_at	C1orf162	1.30322	6.81945	-3.88889	0.000313045	0.00569766	0.17557
213164_at	SLC5A3	-1.18994	10.1369	3.87591	0.000325961	0.005849	0.138435
241483_at	CLNK	-1.38021	6.11955	3.87153	0.000330439	0.0058811	0.125906
206254_at	EGF	-1.11576	10.184	3.86327	0.00033904	0.00597006	0.102309
223583_at	TNFAIP8L2	1.02413	4.91199	-3.84804	0.000355456	0.00615992	0.0589028
210327_s_at	AGXT	1.52057	5.18391	-3.84281	0.00036127	0.00622972	0.0440118
242482_at	PRKAR1A	-1.00977	6.17252	3.84278	0.000361307	0.00622972	0.0439174
204205_at	APOBEC3G	1.26273	7.4468	-3.83305	0.000372368	0.00634325	0.0162433
208165_s_at	PRSS16	-1.47265	6.25507	3.8269	0.000379535	0.0064007	-0.00124762
237450_at	LOC389332	1.37885	6.87174	-3.81471	0.000394118	0.00656163	-0.0358359
209970_x_at	CASP1	1.00383	7.18949	-3.80375	0.000407704	0.00669004	-0.0669188
217143_s_at	TRDC	1.56995	6.04504	-3.8027	0.000409017	0.00670128	-0.0698669
218136_s_at	SLC25A37	-1.16731	6.42452	3.80184	0.000410104	0.00671129	-0.0723015
216219_at	AQP6	-1.39754	8.61322	3.79732	0.000415867	0.00676914	-0.0850984
205042_at	GNE	-1.04585	7.85949	3.79127	0.000423705	0.00685792	-0.102217
212057_at	GSE1	-1.0232	6.21145	3.78479	0.000432254	0.00694694	-0.12053
212827_at	IGHM	1.75379	4.67753	-3.78468	0.000432401	0.00694726	-0.120841
203915_at	CXCL9	2.43864	6.70564	-3.76911	0.000453636	0.00715636	-0.164781
228124_at	ABHD12	1.12	7.24101	-3.769	0.000453789	0.00715636	-0.16509
232136_s_at	CTTNBP2	-1.00469	7.38736	3.76887	0.000453975	0.00715636	-0.165465
209924_at	CCL18	1.32899	4.20981	-3.76182	0.000463924	0.00726158	-0.18533
207580_at	MAGEB4	-1.02634	3.9327	3.73097	0.000509974	0.0076897	-0.272009
1553729_s_at	LRRC43	1.83219	6.41236	-3.72973	0.000511906	0.00771244	-0.27547
204118_at	CD48	1.62202	6.12562	-3.72496	0.000519448	0.00779386	-0.288861
229580_at	CLSTN2	1.07603	6.85113	-3.71963	0.000527986	0.00786585	-0.303785
239757_at	ZFAND6	-1.00715	7.474	3.71471	0.000535978	0.00793088	-0.317536
225009_at	CMTM4	-1.0571	7.55854	3.7137	0.000537639	0.0079447	-0.320366
222351_at	PPP2R1B	1.03921	4.97784	-3.71062	0.000542731	0.00799618	-0.328994
205270_s_at	LCP2	1.08891	4.65132	-3.70962	0.000544379	0.00800966	-0.331768
213710_s_at	CALM1	-1.21927	7.35432	3.70821	0.000546728	0.00802264	-0.335709
44673_at	SIGLEC1	1.00576	5.59558	-3.70536	0.000551512	0.0080647	-0.343681
204787_at	VSIG4	1.00405	6.52688	-3.70323	0.00055511	0.00809117	-0.349631
202284_s_at	CDKN1A	1.04158	7.06091	-3.70143	0.000558171	0.00811217	-0.354662
208747_s_at	C1S	1.0797	7.79911	-3.69517	0.000568931	0.0082149	-0.372131
230811_at	SPATA33	1.01745	5.79719	-3.695	0.000569231	0.00821537	-0.372614
229041_s_at	ITGB2-AS1	1.41916	5.86341	-3.68649	0.000584185	0.00833102	-0.396334
215049_x_at	CD163	1.19719	7.84698	-3.68601	0.000585037	0.00833643	-0.397667
236816_at	NAA25	-1.01838	5.64872	3.67021	0.000613846	0.00855086	-0.441623
213526_s_at	LIN37	1.05446	6.70565	-3.6507	0.000651315	0.00890044	-0.495782
1559129_a_at	MIRLET7DHG	-1.0281	9.09099	3.64726	0.000658147	0.00893918	-0.505317
228723_at	NPTN-IT1	-1.00251	7.95749	3.64406	0.000664558	0.0089649	-0.514176
201909_at	RPS4Y1	2.76289	9.42727	-3.64315	0.000666401	0.0089793	-0.516706
223925_s_at	MTPN	-1.14455	5.96311	3.64228	0.000668162	0.00899796	-0.519116
230180_at	DDX17	-1.21436	6.7302	3.63506	0.000682931	0.0090983	-0.539091
243140_at	ACTA2	1.14358	4.59904	-3.63299	0.000687213	0.00912612	-0.544801
202270_at	GBP1	1.07372	6.80209	-3.62524	0.00070351	0.00922864	-0.566208
213475_s_at	ITGAL	1.42392	5.46083	-3.62411	0.000705931	0.00924213	-0.569344
225667_s_at	FAM84A	-1.08233	6.1566	3.62134	0.000711853	0.00928227	-0.576974
242581_at	MAP3K15	-1.11001	5.5095	3.62003	0.000714671	0.00931014	-0.580582
219159_s_at	SLAMF7	1.07106	3.80616	-3.61942	0.00071599	0.0093251	-0.582266
213010_at	PRKCDBP	1.00699	5.1455	-3.60788	0.000741394	0.00952026	-0.614099
212587_s_at	PTPRC	1.24988	7.43711	-3.60741	0.000742426	0.00952197	-0.615368
217654_at	CFLAR	-1.0658	5.82237	3.60321	0.000751895	0.00960287	-0.626937
209703_x_at	METTL7A	-1.02079	8.21117	3.59182	0.000778152	0.00982121	-0.658264
205681_at	BCL2A1	1.5556	5.27221	-3.58547	0.000793151	0.00992574	-0.675683

## Sheet: Supplementary Dataset S2
Supplementary Dataset S2 Results of molecular functions in gene ontology analysis.
Term	Count	%	PValue	Genes
GO:0008009~chemokine activity	9	1.83673	3.09757e-05	CCL13, CXCL13, CXCL9, CCL19, CCL5, CXCL11, XCL1, CCL18, CXCL10
GO:0005515~protein binding	262	53.4694	0.000236412	RAD51D, RARRES3, CADM1, S100A8, RSRP1, RP2, LSM7, PDLIM4, S100A9, FSTL3, RORB, VPS51, PTTG1, IGHM, SART1, HOOK3, CD48, N4BP2L2, DDX17, TRAK1, OGT, S100A1, ZNF101, GBP5, MAGI1, TFPT, NCF2, NCF1, NCF4, MECP2, LIFR, HMG20B, PRKCDBP, VTI1A, GLTP, DCTN2, C1QA, PNKP, C1QB, PGLS, ACAP1, RPS15, RAB14, TRAPPC5, BIN2, ADAMTS5, NEK6, CLCN3, CRIPT, SRSF11, ASAP2, XK, PRRC1, ASL, KCNJ3, IFI35, ADA, PIN1, PROC…
GO:0004869~cysteine-type endopeptidase inhibitor activity	6	1.22449	0.00161766	CARD16, CST6, CST7, BIRC5, PTTG1, CSTA
GO:0004252~serine-type endopeptidase activity	14	2.85714	0.0144565	C3, GZMA, CFB, MMP7, GZMB, C1S, GZMH, C1QC, C1QA, C1QB, GZMK, LTF, C2, CFD
GO:0004871~signal transducer activity	11	2.2449	0.0374039	LSP1, PLCL1, IRS2, STAT4, BST2, S100A9, CNOT7, EEF1D, STAT1, NEK6, AIP

## Sheet: Supplementary Dataset S3
Supplementary Dataset S3 Results of biological process in gene ontology analysis.
Term	Count	%	PValue	Genes
GO:0006954~inflammatory response	29	5.91837	5.79582e-07	ITGAL, S100A8, AIF1, C3, S100A9, CXCL9, AFAP1L2, CXCL11, CCL5, CXCL10, FOLR2, AOAH, CXCR6, PYCARD, THBS1, GBP5, HCK, LYZ, CCL19, TRIL, HNRNPA0, AIM2, CCL18, SIGLEC1, CCL13, CXCL13, STAB1, BMPR1B, CD14
GO:0070098~chemokine-mediated signaling pathway	11	2.2449	1.27444e-05	CCL13, CXCL13, CXCR6, CXCL9, CCL19, ACKR4, CCL5, CXCL11, XCL1, CCL18, CXCL10
GO:0006955~immune response	28	5.71429	1.29946e-05	LST1, C3, GZMA, NCF4, CXCL9, CCL19, SAMHD1, IL32, ACKR4, CLNK, CCL5, GZMH, CXCL11, C1QC, CCL18, AIM2, CXCL10, IGSF6, CCL13, CXCL13, CST7, FCGR1A, FCGR1B, CD79B, THBS1, LTB, GBP2, LCP2
GO:0045087~innate immune response	28	5.71429	1.88812e-05	TNFAIP8L2, S100A8, S100A9, APOBEC3G, TRDC, C1S, IGHM, APOBEC3F, C1QC, NLRC5, SERINC5, ZNF683, PYCARD, C2, PPP1R14B, TYROBP, NCF2, BST2, NCF1, CNPY3, TRIL, AIM2, C1QA, C1QB, CORO1A, S100B, IRF7, CD14
GO:0051607~defense response to virus	15	3.06122	9.28331e-05	PTPRC, BST2, IFITM1, CXCL9, SAMHD1, APOBEC3G, STAT1, APOBEC3F, ISG20, CXCL10, NLRC5, SERINC5, PYCARD, IFNLR1, GBP1
GO:0045071~negative regulation of viral genome replication	7	1.42857	0.000505785	BST2, IFITM1, LTF, APOBEC3G, CCL5, APOBEC3F, ISG20
GO:0051281~positive regulation of release of sequestered calcium ion into cytosol	6	1.22449	0.000550943	TRPC1, BAX, CXCL9, CXCL11, XCL1, CXCL10
GO:0060337~type I interferon signaling pathway	8	1.63265	0.00123053	BST2, IFITM1, IRF7, SAMHD1, STAT1, IFI35, GBP2, ISG20
GO:0019835~cytolysis	5	1.02041	0.00181094	GZMA, LYZ, GZMB, TSTA3, GZMH
GO:0050776~regulation of immune response	13	2.65306	0.00219783	ITGAL, CD3D, IFITM1, C3, FCGR1A, LAIR2, CLEC2B, IRF7, SLA2, ICAM3, SLAMF7, TYROBP, HCST
GO:0071346~cellular response to interferon-gamma	7	1.42857	0.00331681	CCL13, GBP5, AIF1, CCL19, CCL5, XCL1, CCL18
GO:0006935~chemotaxis	10	2.04082	0.0042211	LSP1, CCL13, CXCR6, CXCL9, ACKR4, CCL5, CXCL11, CMTM4, CCL18, CXCL10
GO:0002548~monocyte chemotaxis	6	1.22449	0.00423714	CCL13, FOLR2, CCL19, CCL5, XCL1, CCL18
GO:0006919~activation of cysteine-type endopeptidase activity involved in apoptotic process	8	1.63265	0.0054336	BID, COL4A3, S100A8, BAX, S100A9, PYCARD, BAD, CASP1
GO:0002479~antigen processing and presentation of exogenous peptide antigen via MHC class I, TAP-dependent	7	1.42857	0.00546245	PSMB10, NCF2, NCF1, FCGR1A, NCF4, FCGR1B, PSMB9
GO:0007267~cell-cell signaling	15	3.06122	0.00613495	BST2, FGF9, S100A9, CXCL9, CXCL11, CCL5, CCL18, CXCL10, C1QA, INHBA, CCL13, CXCL13, STAB1, XCL1, LTB
GO:0000122~negative regulation of transcription from RNA polymerase II promoter	31	6.32653	0.00641439	NKAP, FGF9, TFCP2L1, DICER1, PRDM16, TCF7L2, N4BP2L2, ZNF683, PER2, GATAD2B, E4F1, NEDD4L, NR2F2, BCOR, S100A1, TXNIP, PTPN2, SLA2, MECP2, SMAD4, STAT1, DDIT3, NOTCH3, DACT1, IRF7, HIPK2, TFAP2A, SMURF2, MDM4, SMARCA2, NFIB
GO:0097193~intrinsic apoptotic signaling pathway	5	1.02041	0.0069148	CDKN1A, BAX, HIPK2, BAD, SART1
GO:0006956~complement activation	8	1.63265	0.00701126	C1QA, C1QB, C3, CFB, C1S, C2, CFD, C1QC
GO:0060333~interferon-gamma-mediated signaling pathway	7	1.42857	0.00970985	FCGR1A, IRF7, HCK, FCGR1B, STAT1, GBP2, GBP1
GO:2001244~positive regulation of intrinsic apoptotic signaling pathway	5	1.02041	0.00972157	BID, S100A8, BAX, S100A9, BAD
GO:0007050~cell cycle arrest	10	2.04082	0.0106164	PLAGL1, INHBA, CDKN1A, PRKAA1, THBS1, APBB2, CDKN3, TCF7L2, DDIT3, SART1
GO:0050729~positive regulation of inflammatory response	7	1.42857	0.0110611	CCL13, S100A8, S100A9, PLA2G7, CCL5, XCL1, CCL18
GO:0006911~phagocytosis, engulfment	5	1.02041	0.0119512	AIF1, FCGR1A, TRDC, IGHM, BIN2
GO:0006958~complement activation, classical pathway	8	1.63265	0.0137801	C1QA, C1QB, C3, C1S, C2, TRDC, IGHM, C1QC
GO:0045893~positive regulation of transcription, DNA-templated	23	4.69388	0.0139998	SMAD4, ESRRG, MECP2, CDH1, AFAP1L2, RORB, MED13, STAT1, PRDM16, DDIT3, ARNT, INHBA, MED4, TAF15, IRF7, HIPK2, TFAP2A, WAC, WNT6, NR2F2, EGF, SMARCA2, TP53INP2
GO:0016525~negative regulation of angiogenesis	6	1.22449	0.0212898	COL4A3, STAB1, TNMD, THBS1, STAT1, CXCL10
GO:0009615~response to virus	8	1.63265	0.0232514	BST2, IFITM1, ACTA2, IRF7, CCL19, CCL5, XCL1, ISG20
GO:0071356~cellular response to tumor necrosis factor	8	1.63265	0.0232514	ZFAND6, CCL13, PYCARD, CCL19, THBS1, CCL5, XCL1, CCL18
GO:0060326~cell chemotaxis	6	1.22449	0.02555	CCL13, CXCL9, CCL19, CCL5, BIN2, CXCL10
GO:0030593~neutrophil chemotaxis	6	1.22449	0.0270826	CCL13, S100A8, S100A9, CCL5, XCL1, CCL18
GO:0006952~defense response	6	1.22449	0.0286726	CD48, INHBA, TAP1, CXCL9, HCP5, IL32
GO:0009749~response to glucose	6	1.22449	0.0303205	TXNIP, COL4A3, IRS2, BAD, THBS1, TCF7L2
GO:0032956~regulation of actin cytoskeleton organization	5	1.02041	0.0320701	CORO1A, BST2, ARHGAP18, EFNA5, CRK
GO:0008284~positive regulation of cell proliferation	20	4.08163	0.0328859	KMT2D, STX4, IRS2, FGF9, HCK, MECP2, LIFR, BIRC5, CNOT7, TSPYL5, CXCL10, TIMP1, PLAC8, REG1A, S100B, FOLR2, HIPK2, PRKAA1, THBS1, EGF
GO:0071347~cellular response to interleukin-1	6	1.22449	0.0356162	CCL13, PYCARD, CCL19, CCL5, XCL1, CCL18
GO:0097190~apoptotic signaling pathway	6	1.22449	0.0356162	DAPL1, UACA, TFPT, TM2D1, BAX, CD14
GO:0006915~apoptotic process	23	4.69388	0.0361217	ZFAND6, CFLAR, S100A8, TFPT, CADM1, NCF1, GZMA, S100A9, BIRC5, GZMB, BAD, GZMH, STAT1, DDIT3, AIM2, PLAGL1, BAX, PYCARD, EFNA5, OGT, CASP1, CD14, NEK6
GO:0045454~cell redox homeostasis	6	1.22449	0.0478257	NCF2, NCF1, NCF4, LTF, DDIT3, SCO2

## Sheet: Supplementary Dataset S4
Supplementary Dataset S4 Results of cellular components in gene ontology analysis.
Term	Count	%	PValue	Genes
GO:0005829~cytosol	107	21.8367	0.00151922	S100A8, AIF1, LSM7, S100A9, APOBEC3G, PTTG1, VPS51, CNOT7, SART1, AIP, HOOK3, NLRC5, PDE4A, SPRED2, OGT, IRS2, NUDT1, NCF2, NCF1, NCF4, MECP2, PNPLA4, GLTP, DDIT3, FARP1, VTI1A, DCTN2, PGLS, RPS15, TRAPPC5, RAB14, FLAD1, GBP2, NEK6, GBP1, GNE, IL32, ASL, ADA, IFI35, PIN1, EIF3G, MTPN, CFLAR, OBSCN, TAOK1, SMAD4, RPS8, AIM2, PSMB9, GART, NOTCH3, CDKN1A, CORO1A, NOSIP, EIF4E, PRKAR1A, CPNE3, SMURF2…
GO:0016020~membrane	75	15.3061	0.00255911	GYPC, CD52, CHPF2, VPS51, CNOT7, AIP, CD48, DDX17, SLC1A3, ELOVL5, PDE4A, NIPAL3, SPRED2, ATP6V0D2, CRLS1, STX4, GBP5, BST2, NCF4, ICAM3, GZMB, MED13, METTL7A, PNPLA4, GZMH, GLTP, CD163, DCTN2, OGFOD3, PNKP, MED4, ACAP1, RPS15, RPS4Y1, CNTN1, EFNA5, NCAPH2, EMP3, FKBP11, BTN3A2, GIGYF2, LRPPRC, BID, MFSD6, ITGAL, ERMP1, CLCN3, LST1, IFITM1, TFCP2L1, MGMT, MAP4K1, CDH1, IL32, STARD10, EDEM3, ADA, …
GO:0005654~nucleoplasm	91	18.5714	0.00273518	RAD51D, NKAP, KDM6A, LSM7, U2SURP, FSTL3, RORB, CNOT7, FAM63B, SART1, RPS19BP1, AIP, ISG20, DDX17, OGT, E4F1, KDM5C, AKT3, ELMSAN1, SCAMP1, MAGI1, TFPT, GMEB1, NAA25, HMG20B, MED13, GRHL2, DDIT3, PNKP, MED4, DACT1, TAF15, LARP7, RRM2, RPS15, HIPK2, TFAP2A, RPS4Y1, NCAPH2, MDM4, SMARCA2, NEK6, LRPPRC, PSMB10, KMT2D, POLR2I, SRSF11, MGMT, KIAA0101, FAAP20, TCF7L2, PIN1, ARNT, PLAGL1, STAT4, PER2, C…
GO:0070062~extracellular exosome	88	17.9592	0.010356	CADM4, CADM1, S100A8, FGF9, RP2, S100A9, MMP7, IGHM, C1QC, CD48, N4BP2L2, GPX4, LTF, CFD, WNT6, ATP6V0D2, SMIM1, PPP2R1B, STX4, NUDT1, BST2, ACTA2, ICAM3, LIFR, LYZ, METTL7A, GLTP, DCTN2, OGFOD3, C1QA, C1QB, PGLS, DNPH1, CST6, CPE, RAB14, CNTN1, CSTA, VSIG4, BID, ITGAL, C3, APOC1, CDH1, C1S, ASL, TIMP1, SERINC5, REG1A, PROCR, LRG1, MTPN, TBC1D4, C2, SCARB2, NEDD4L, TSTA3, EGF, THBS1, COBLL1, PTPR…
GO:0005576~extracellular region	55	11.2245	0.0104881	ADGRF1, S100A8, FGF9, S100A9, MMP7, FSTL3, CXCL11, C1QC, CXCL10, AOAH, LTF, WNT6, CFD, CASP1, GZMA, LAIR2, LYZ, CD163, C1QA, SIGLEC1, INHBA, C1QB, GZMK, PLA2G7, EFNA5, ADAMTS5, GBP1, C3, APOC1, CXCL9, CDH1, C1S, CCL5, TIMP1, PROCR, FOLR2, LRG1, PYCARD, C2, THBS1, EGF, COL4A3, PLEK, CFB, CCL19, NOTCH3, C4ORF48, CCL13, UACA, S100B, CXCL13, LIPH, XCL1, CD14, CALM1
GO:0030658~transport vesicle membrane	5	1.02041	0.0134427	CLCN3, CPE, SPRED2, RPH3AL, AQP6
GO:0009897~external side of plasma membrane	12	2.44898	0.015787	CD48, PTPRC, CLCN3, CXCL9, CD79B, TRDC, THBS1, IGHM, KCNJ3, ABCG1, ADA, CXCL10
GO:0031901~early endosome membrane	8	1.63265	0.0237146	CLCN3, FCGR1A, FCGR1B, RAB14, KIF16B, APPL1, MTMR4, SNX20
GO:0005634~nucleus	152	31.0204	0.0285438	RAD51D, S100A8, AIF1, S100A9, FSTL3, RORB, PTTG1, CNOT7, ISG20, NLRC5, N4BP2L2, DDX17, TRAK1, PHTF1, PTBP3, OGT, S100A1, ZNF576, ZNF101, NUDT1, TFPT, MECP2, MED13, GRHL2, RNASEH2C, DDIT3, PNKP, ZNF236, CPE, RPS15, TFAP2A, CSTA, SMARCA2, NEK6, LRPPRC, CRIPT, TFCP2L1, SRSF11, IFI35, PIN1, ARNT, PLAGL1, EIF3G, MTPN, CASZ1, STK19, BCOR, NTHL1, ASXL3, ATP5J2, TM2D1, PTPN2, ESRRG, SMAD4, ZBTB41, PTPN13…
GO:0005615~extracellular space	45	9.18367	0.0293223	S100A8, C3, FGF9, S100A9, MMP7, FSTL3, CXCL9, IL32, IGHM, CCL5, CXCL11, C1QC, ADA, TIMP1, CXCL10, LRG1, LTF, C2, CFD, EGF, WNT6, THBS1, LTB, MTMR4, STX4, NUDT1, ACTA2, CFB, MECP2, LYZ, CCL19, CCL18, CCL13, S100B, CPE, CST6, CST7, CXCL13, LIPH, CSTA, CMTM4, XCL1, AGR2, ADAMTS5, CD14

## Sheet: Supplementary Dataset S5
Supplementary Dataset S5 Results of pathway analysis.
Term	Count	%	PValue	Genes
hsa05150:Staphylococcus aureus infection	10	2.04082	1.19292e-05	C1QA, ITGAL, C1QB, C3, CFB, FCGR1A, C1S, C2, CFD, C1QC
hsa04062:Chemokine signaling pathway	15	3.06122	0.000485555	NCF1, HCK, CXCL9, CCL19, CXCL11, STAT1, CCL5, CCL18, CXCL10, CCL13, CXCL13, CXCR6, XCL1, CRK, AKT3
hsa04610:Complement and coagulation cascades	8	1.63265	0.00248528	C1QA, C1QB, C3, CFB, C1S, C2, CFD, C1QC
hsa04145:Phagosome	11	2.2449	0.00837335	CORO1A, NCF2, C3, NCF1, FCGR1A, NCF4, TAP1, THBS1, ATP6V0A4, ATP6V0D2, CD14
hsa04060:Cytokine-cytokine receptor interaction	13	2.65306	0.021857	LIFR, CXCL9, CCL19, CCL5, CXCL11, CXCL10, CCL13, CXCL13, CXCR6, BMPR1B, EGF, LTB, IFNLR1
hsa04620:Toll-like receptor signaling pathway	8	1.63265	0.0244335	IRF7, CXCL9, CCL5, CXCL11, STAT1, AKT3, CD14, CXCL10
hsa04666:Fc gamma R-mediated phagocytosis	7	1.42857	0.0257973	PTPRC, NCF1, FCGR1A, HCK, ASAP2, CRK, AKT3
hsa04623:Cytosolic DNA-sensing pathway	6	1.22449	0.0289667	IRF7, PYCARD, CCL5, CASP1, AIM2, CXCL10
hsa04115:p53 signaling pathway	6	1.22449	0.0344123	BID, CDKN1A, RRM2, BAX, MDM4, THBS1
